# Supplementary material for: Increase in Alveolar Septal Width Is a Histological Predictor of Chronic Lung Allograft Dysfunction and Survival in Lung Transplant Recipients—A Longitudinal Study
Source: J Clin Med. 2025 Sep 9;14(18):6368. doi: 10.3390/jcm14186368 (PMC12471240; doi:10.3390/jcm14186368)
Supplement: Supplementary file 1 [file jcm-14-06368-s001.zip]

Archive with 1 entries (1 files):
- jcm-3760612-supplementary.pdf
